# Supplementary material for: Beyond Antibiotics: The Expanding Role of Non-Antibiotic Therapies in Veterinary Ophthalmology
Source: Vet Sci. 2026 May 9;13(5):461. doi: 10.3390/vetsci13050461 (PMC13211636; doi:10.3390/vetsci13050461)
Supplement: Supplementary file 1 [file vetsci-13-00461-s001.zip]

Archive with 1 entries (1 files):
- vetsci-4242072-supplementary.pdf
